# Supplementary material for: Spatial structural characteristics of forests dominated by Pinus tabulaeformis Carr
Source: PLoS One. 2018 Apr 13;13(4):e0194710. doi: 10.1371/journal.pone.0194710 (PMC5898711; doi:10.1371/journal.pone.0194710)
Supplement: S1 Data — (XLSX) [file pone.0194710.s001.xlsx]

## Sheet: Plot1
Tree number	X-data	Y-data	DBH	Species	Crown width
1	29.2	9.3	19.3	1	3.35
2	26	9.5	16.6	1	3.4
3	22.7	9.4	15.4	1	2.95
4	21.2	9.7	18.8	1	3.9
5	21.7	4.8	18.9	1	4.35
6	22.6	1.1	14.7	1	2.7
7	27	1.3	18.85	1	4.9
8	28.3	2.5	19.8	1	4.1
9	29.7	4	14.4	1	2.9
10	27	5	13.9	1	3
11	25.5	5	13.5	1	3.1
12	48.2	49.2	16.2	1	3.7
13	45.8	48	18.4	1	4.5
14	43.8	47.4	12.6	1	2.55
15	41.1	47.8	15.5	1	2.45
16	40	49.4	21.2	1	5.8
17	48.6	45.4	5.4	5	1.4
18	48.6	45.3	3.2	5	1.35
19	49.1	41.4	15.1	6	7.05
20	44.3	41.8	8.1	6	2.9
21	43.9	41.8	9.4	6	3.25
22	42.8	44	6.4	6	2.1
23	44.3	45.2	9.9	6	2.3
24	42	42.6	7.9	6	3.3
25	41.9	43.2	4.7	5	2.65
26	38.2	41.6	9.4	6	2.8
27	36.5	41.5	15.4	1	5.3
28	35.4	40.4	16	1	6.25
29	35.3	43.2	6.3	6	2.9
30	33.6	41.1	8.4	1	3.35
31	31	44.3	10	6	3.05
32	30.7	45.6	13.3	1	4.2
33	34.3	46.5	19.7	2	5.35
34	34.8	46.7	15.5	1	5
35	32.4	48.3	3.4	1	0.9
36	31.7	48.6	6.9	6	3.15
37	34.4	49.5	11.4	1	3.55
38	35.6	46	4.8	1	2
39	38.3	45.8	8.8	6	3.55
40	38	47.5	12.5	1	3.55
41	38	49.3	13.6	1	3.55
42	30.1	46.1	13.3	1	3.9
43	28.3	48.6	14.5	1	3.4
44	27.2	48.4	15	1	2.85
45	23.1	47	15.5	1	3.95
46	21.1	47.8	17.2	1	3.95
47	25.2	36.9	9.1	1	2.3
48	28	44.4	16	1	4.25
49	28.3	44.6	9.2	1	2.15
50	25.5	44	6.3	6	2.4
51	24.2	42.3	9.5	1	2.4
52	24.3	42.2	11.4	1	3.5
53	24.3	40.4	13	1	3.25
54	26.2	40	13.5	1	3.3
55	27.1	40.9	13	1	4.25
56	27.8	40.4	10.5	1	3.55
57	22.3	45.7	10	6	4.75
58	15.4	48.8	17.6	1	4.45
59	12.3	48.3	23.2	1	6.3
60	11.9	45.5	5	1	2.45
61	15.6	44.1	23.1	1	6.3
62	19.7	46.3	14.9	1	3.5
63	16.8	43.2	11.4	6	2.6
64	18.7	43	13.2	6	5.6
65	12.8	43.5	4.3	1	1.8
66	11.3	41	13.8	1	3.35
67	10.2	40.7	14.6	1	3.75
68	7.3	47.9	18.5	1	5.3
69	3.9	49.8	17.5	1	3.6
70	2.7	46.2	20.5	1	5.85
71	6.3	46.7	20.7	1	5.95
72	3.9	44.8	17.6	1	5
73	1	44.6	17.9	1	5.15
74	2.8	41.1	6.5	6	4.1
75	7.9	40.2	16.5	1	4.75
76	8.5	40.3	11.6	1	3
77	9.6	40	7.2	1	2.15
78	8.1	43.4	23.2	1	5.2
79	0.2	38.5	22.4	1	5.45
80	1.1	38.3	8.1	1	2.15
81	2	38	11.4	1	2.8
82	3.1	37.6	8.5	1	2.15
83	5.2	36.8	11	1	1.95
84	7.2	37	9.6	6	3.35
85	4.7	35.7	16.4	1	4.1
86	8.4	35.9	6	1	1.4
87	8.4	31.4	15.8	1	3.85
88	10.9	37.3	11.9	1	2.45
89	10.1	37	12.9	1	3.1
90	10.2	38	11.6	1	2.4
91	12.5	37.9	11.6	1	3.2
92	10.5	36.1	5.6	6	2.8
93	19.5	35.7	13.2	1	4.7
94	12	33.5	14.8	1	6
95	12.9	32.8	9.1	1	3.7
96	8.7	31.1	9.9	1	3.25
97	8.3	30.4	11.7	1	4.65
98	21.7	39	13.2	1	4.75
99	24.2	38.5	12.4	1	4.8
100	22	36	5.4	1	2.15
101	21	34.1	12.4	1	4.25
102	29.7	37.4	20.9	1	5.35
103	15	31.4	15.9	1	4.55
104	23	34.4	9.5	1	3.35
105	24.8	30.4	12.3	1	3.1
106	29	31.1	18	1	5.4
107	50	21.8	16.35	1	3.75
108	48.8	24.8	12.5	1	2.25
109	47.4	23.8	23.1	1	5.35
110	46.4	23.8	19.3	1	5.2
111	47.4	29.4	17.9	1	3.6
112	45.4	27.8	16	1	3.65
113	43.4	27.5	17.6	1	4.55
114	42.2	23	16.9	1	4.2
115	41.1	26	18.4	1	4.5
116	41.1	28.3	13.6	1	2.45
117	39	22.8	20.5	1	4.3
118	36.4	28.7	21.2	1	4.7
119	33.9	29.3	19.4	1	4.2
120	30.7	28.4	14.5	1	3.55
121	33	25.2	14.8	1	2.45
122	34.6	22.8	22	1	5.8
123	33	22.5	17.1	1	4.4
124	30.1	20.7	19	1	4.6
125	25	21	17.6	1	4.55
126	28.7	23.6	20.2	1	4.65
127	26.1	24	16.2	1	4.35
128	26.2	26.2	14.4	1	2.95
129	28.2	26.4	18.9	1	4.05
130	25.2	27.6	13.1	1	2.85
131	23.5	29.6	14.5	1	2.6
132	21.5	27.7	16.75	1	3.25
133	19.9	25.5	18.5	1	3.65
134	19.4	28	15.4	1	3.05
135	20.8	26.4	12.1	1	3.25
136	22	29.6	10.2	1	2.95
137	19.5	30	23.8	2	10.15
138	18.3	30	7.8	1	1.1
139	19.8	26	11.2	1	2.2
140	19	24.2	11.7	1	2.55
141	19.7	22	12.6	1	2.8
142	18.8	20	21.5	2	5.1
143	16.6	21.2	8.4	1	1.7
144	17	24.3	9.2	1	1.5
145	16.9	23.3	12.1	1	2.8
146	16.5	27.9	13.4	1	2.95
147	16.5	29	11.8	1	2.35
148	15.9	26.4	11	1	2.25
149	15.7	24.4	10.3	1	2.15
150	14.4	24.4	10.1	1	2.8
151	13.8	22.8	9.3	1	1.4
152	13.8	21.2	13.1	1	2.25
153	13.5	27.4	13.3	1	2.75
154	13.5	28.5	8.8	1	2.05
155	13.5	29.6	12	1	2.6
156	11.9	29.6	4	1	1.85
157	11.9	28	12.9	1	2.6
158	11	26	10	1	1.1
159	10.2	23	13.2	1	2.55
160	0.2	29.3	12.5	1	3.7
161	0.5	25	6.9	1	2.05
162	2	28.3	10.3	1	1.95
163	2.6	21	7.2	1	3
164	2.8	24	9.6	1	7.45
165	4	24	5	1	0.9
166	6	21.3	7.4	6	2.6
167	7	22	9	1	2.3
168	8	20.1	8.3	1	1.7
169	9	20.8	6.6	1	1.5
170	9.4	20.6	16	1	7.5
171	9.4	23.6	5.8	1	1.3
172	9.7	25.8	9.2	1	2.25
173	8.1	8.1	6.5	6	3.2
174	6.8	2	13.9	6	4.15
175	0.5	5.3	10.1	6	3.6
176	2.1	8.5	13.6	1	3
177	3.8	9.6	9	1	3.15
178	19.5	0.5	12.8	1	3.35
179	29.2	4.4	15	1	2.5
180	29	8.2	17.3	1	3.45
181	27.9	4.9	17.9	1	4.2
182	15.9	9.8	21.4	1	5.9
183	14.1	6.3	17.6	1	5.6
184	17.8	1.4	13.1	1	3.3
185	16.9	0.7	19.8	1	3.75
186	11	1.4	18.1	1	3.85
187	11.7	2.8	16.8	1	4.1
188	10.2	8.2	16.6	1	3.95
189	30.2	21.9	17.2	1	4.35
190	31.6	24.5	19.6	1	4.6
191	30.4	39.5	15.9	1	3.7
192	33.1	38.3	14.8	1	3.9
193	34.9	39.6	13	1	4.3
194	36.4	30.9	16.1	1	5.15
195	38.2	32.1	17.4	1	4.45
196	38.9	39.3	16.8	1	4.75
197	40.1	35.6	17.6	1	5.5
198	41.4	30.9	16.1	1	4.05
199	41.8	33.2	13	1	4.4
200	45	37.7	23.1	1	5.75
201	47.3	39.8	7.2	6	3.85
202	47.8	37.3	11.4	1	3.8
203	48.5	38.5	12.3	6	3.05
204	48	34.7	17.6	1	4.25
205	46.5	31.9	14.4	1	3.1
206	49.8	16	19.6	6	4.25
207	47	15.5	10.6	6	3.1
208	46	12	6	6	1.35
209	44	15.5	17.5	6	6.25
210	44.9	12.5	7.4	6	2.25
211	44.9	11.3	6.4	6	1.15
212	44.3	11.9	10.8	6	3.35
213	42.8	12.1	9.2	2	2.9
214	42.6	12	10.6	2	3.95
215	41	13.5	13.7	1	4.05
216	40	16.9	11.3	1	3.2
217	39	17.8	15	1	3.5
218	37.7	19.9	19.1	1	5.65
219	35.3	19	18.5	1	4.25
220	37	13	24.1	1	5.2
221	37.7	10.6	11.9	2	2.45
222	35.1	11.4	13.4	1	3.6
223	34	16	17.7	1	3.5
224	30.3	18.2	22.4	1	4.8
225	31.7	21.8	17.5	1	3.6
226	31.3	20.6	20.2	1	5.1
227	27.8	16	14.8	1	3.1
228	25	13	20.7	1	2.7
229	24	11.8	17.2	1	2.7
230	22.4	15	19.2	1	2.65
231	21	13.9	15.6	1	2.55
232	21.8	18.6	17.8	1	3.3
233	25	18.3	19.5	1	3.8
234	23.9	17.3	17.2	1	3.65
235	20	17	17.6	1	3.6
236	12.8	17.6	20.4	1	3.85
237	18	10.6	16.5	1	2.9
238	15	13	13.2	6	2
239	15	16	9.1	1	2.05
240	15	17	4.5	1	1.15
241	15.4	19	14.4	1	2.7
242	12.3	17	17.8	6	3.9
243	2.4	10.2	14.6	1	3.45
244	3.1	12.3	10.8	1	2.65
245	3.4	12.8	4.5	1	1.45
246	6.4	12.9	7.2	1	2
247	5.6	14.9	4.2	1	1.5
248	8.2	16.4	11	1	3.15
249	8.9	16.5	9.4	1	2.7
250	9.1	18.3	14.7	6	4.8
251	7.9	17.3	6.3	1	1.95
252	4.2	19.1	8	6	4.55
253	4.3	17.8	7.2	1	2.25
254	3.1	18.3	8.6	1	1.75
255	2.7	18	8.6	1	1.45
256	2.1	19.8	9.1	1	1.35
257	2.2	19.7	5.3	1	1.2
258	0.8	18	6.6	1	1.9
259	0.1	18.8	9.7	1	3.05
260	1.1	4.8	10.1	1	1.65
261	49.4	1	7.3	6	3.1
262	46.2	4.2	15	2	8
263	46.2	6	18.5	2	8
264	46.2	6	14.7	2	8
265	46	8.2	18.4	4	7
266	46	8.2	20	4	7
267	48	8.2	17.2	1	3.55
268	46.4	2	11.4	6	5.55
269	46.4	2	10.2	6	5.55
270	46.4	7	8.3	6	1.5
271	41.6	7.4	11.7	2	1.75
272	41.4	6	11.7	2	0.7
273	39.5	8.2	11.4	2	3.7
274	38.8	7.8	11.9	2	3.25
275	37.2	7	14.8	2	3.95
276	37	9.8	13.2	2	3.15
277	34	10	11.9	1	3.05
278	35	7.8	8.4	2	2.9
279	34.5	6.8	7	6	3.6
280	34	3	7.7	6	3
281	34	3	5.8	3	1.25
282	35	1	4.5	3	2.75
283	34	2	4	3	2.75
284	33	3.5	9.3	6	4.95
285	33	3.5	9.2	6	4.95
286	30.6	5	12.6	1	3.3
287	30.5	10	16.9	1	3.25

## Sheet: Plot2
Tree number	X-data	Y-data	DBH	Species	Crown width
1	37.745	1.71524	11	3	2.9
2	33.2741	0.911388	27.5	12	4.75
3	31.2807	1.25064	5.1	5	3.05
4	30.6252	1.52135	6.5	5	3.05
5	31.0101	2.76813	22.6	12	4.6
6	34.8236	5.14776	18.1	12	3.975
7	28.7661	7.30748	19.8	12	3.9
8	27.853	5.49884	17.4	12	3.95
9	25.6821	7.84157	18.3	12	3.8
10	25.3984	5.36891	16	3	5.675
11	24.3538	9.31544	14.5	12	3.35
12	25.8612	10.2839	24.8	12	5.32
13	24.1488	11.7816	21.3	12	4.7
14	21.7443	11.6599	23.1	12	3.625
15	22.383	13.6126	16	12	3.15
16	20.4372	14.8167	12.1	12	3.025
17	18.764	14.3636	23.4	12	4.7
18	16.6568	16.4459	19	12	3.6
19	17.5906	18.9122	23.8	12	5
20	13.9104	17.3597	25	12	5.05
21	12.0608	18.6648	18.5	12	5.1
22	9.15131	19.5219	27.2	12	5.925
23	10.5301	20.089	19.8	12	4.95
24	11.7852	21.2642	9.5	12	2
25	7.73085	23.2493	12.5	12	1.8
26	5.72006	22.7903	21.9	12	3.95
27	5.61911	20.3724	22.2	12	4.3
28	3.36422	22.2995	19.6	12	4.4
29	3.45357	23.9681	19.1	12	3.55
30	1.06632	23.5017	17.2	12	2.5
31	1.22825	25.0927	25.3	12	4.4
32	1.53577	27.3812	19	12	4
33	0.930383	19.5447	15.2	7	3.4
34	2.4384	18.6527	9.4	7	3.1
35	3.72104	16.6658	8.1	7	1.45
36	4.64387	16.3139	16	7	3.6
37	2.59469	13.0203	17.9	7	4.3
38	3.56272	12.2231	13	7	2.95
39	5.81305	13.1929	9.9	7	2.45
40	7.10433	15.4982	19	7	4.15
41	7.21684	12.289	14.3	7	3.2
42	9.72712	11.1522	21.8	7	5.05
43	9.70377	12.3379	5.8	3	3.5
44	13.401	13.8889	17	7	4.8
45	13.8846	11.5648	17.5	7	3.7
46	12.0618	9.8653	12	7	2.45
47	10.7301	8.60147	7.6	3	5.125
48	11.6784	7.64719	13.6	7	3.65
49	13.7685	9.3125	15.6	7	4
50	15.4245	8.63432	15.5	7	3
51	14.7149	7.34589	13.4	7	3.85
52	16.7538	10.7863	15.2	7	3.45
53	18.2142	11.311	8.8	3	4.125
54	19.062	9.44294	12.8	7	3.05
55	20.0734	8.97684	13.5	7	2.9
56	17.8266	7.09805	17.7	7	3.25
57	16.2775	5.49903	14.5	7	3.45
58	19.0207	4.18732	17.7	7	3.75
59	19.9268	6.26313	13.7	7	2.5
60	21.6352	7.86876	14.6	7	2.95
61	22.0745	5.22962	11	7	2.25
62	21.4356	2.79011	19	7	4.35
63	22.5307	2.22108	5.3	3	3.75
64	24.9885	0.839219	8.4	7	0.85
65	26.2451	1.73699	12	3	3.25
66	20.977	0.0472373	11.6	3	5.925
67	8.27401	5.61848	24.8	7	6.4
68	6.71269	6.76282	10.6	7	3
69	4.22309	5.49141	6.8	8	3.55
70	4.1247	7.88402	18.1	7	5.65
71	3.52865	7.94525	6	5	3.75
72	3.14923	8.45425	13.7	5	5.175
73	5.75483	10.3675	13	7	4.275
74	1.14244	10.249	10.8	7	2.1
75	0.34762	8.4623	13.8	7	3.3
76	0.964059	2.32113	10.2	7	2.8
77	2.55971	1.846	13.5	3	6.35
78	4.06866	1.76759	12.7	7	3.15
79	39.8111	7.25935	11	3	3.55
80	38.1291	11.0345	27.5	12	5.05
81	37.2253	3.62316	12	3	3.55
82	29.7396	11.3403	25	12	5.8
83	30.0055	13.5646	12.1	12	3.35
84	27.2474	15.4364	17.4	12	4.45
85	22.4543	16.3319	18.1	12	4.95
86	23.3997	17.8777	20.5	12	4.65
87	20.3556	19.5098	19.4	12	3.95
88	21.7245	20.7858	16.3	12	3.9
89	20.251	21.3189	17.5	12	3.85
90	15.843	22.5572	16.8	12	3.2
91	16.0449	25.296	16.3	12	3.25
92	12.6875	23.4579	25.7	12	5.925
93	10.7402	24.924	16.2	12	3.4
94	9.51716	24.7304	19.4	12	3.85
95	9.46764	27.1244	24.8	12	4.2
96	7.07786	25.7962	17.9	12	3
97	6.27121	28.2148	17.5	12	4.25
98	5.57314	27.1599	16.8	12	3.85
99	6.54674	31.2679	17.5	12	4.5
100	4.62992	30.5683	18.5	12	3.7
101	3.40212	28.838	13.5	12	2.925
102	2.12756	32.2424	20	12	4.4
103	3.48482	32.4862	12.7	12	2.6
104	1.2112	34.1609	16.5	12	4
105	0.030971	36.589	15.6	3	4.075
106	0.121403	38.1653	13.5	12	3.15
107	2.55572	40.3565	14.5	12	4.75
108	0.2397	43.5195	18.5	12	5.45
109	2.24759	41.7187	13.2	12	3.2
110	3.82798	41.1029	25.8	12	6.65
111	1.36623	37.2641	21.8	12	4.25
112	5.82616	36.5562	16.8	12	6
113	4.84822	34.85	13.4	12	3.75
114	8.21237	37.9938	22.3	12	5.85
115	10.3047	34.6024	14.7	12	3.85
116	8.79386	33.5343	28.2	12	6.725
117	10.3292	32.3806	18.3	12	4.8
118	12.0464	30.6463	12.9	12	4.15
119	14.1253	32.4026	13	12	4.15
120	12.6696	34.7613	23.5	12	6.25
121	14.1021	28.3524	13.7	12	3.3
122	16.2132	26.9331	21.2	12	5.5
123	15.6539	28.8037	12.8	12	3
124	17.5682	29.0719	17.9	12	4.3
125	20.2088	28.0643	19.5	12	4.65
126	19.6118	26.2053	16.5	12	3.75
127	20.1768	24.3003	10.6	12	1.55
128	22.4362	24.6892	16.7	12	4
129	22.2859	26.2771	11.2	12	2.425
130	23.8901	25.4757	24.8	12	6.55
131	24.1745	23.412	10.8	12	2.4
132	26.2247	24.6581	13.5	3	3.55
133	26.8396	22.1423	16	12	4.3
134	24.6568	21.7033	15	12	4.45
135	27.3782	19.6452	17.7	12	3.95
136	28.6754	21.749	17.3	3	5.55
137	28.1228	22.1986	17.7	3	4.5
138	28.7881	23.3115	9.3	12	0
139	29.0355	17.2594	12.3	12	3.25
140	30.7481	18.0868	23.1	12	5
141	32.405	16.7325	25.7	12	5.6
142	30.9141	15.4671	14.2	12	3.8
143	35.1009	14.8382	21.5	12	3
144	34.3188	13.1702	21	12	4.3
145	37.2823	11.2777	25.9	12	4.25
146	41.0296	12.5257	19.3	12	3.3
147	41.12	13.9213	22.3	12	4.4
148	39.0261	15.5633	17.5	3	4.2
149	37.5471	18.4826	19	12	2.2
150	38.044	19.6134	14.8	12	4.4
151	36.367	19.3482	19.3	12	3.7
152	32.6696	20.6269	10	12	3.4
153	33.5093	22.1625	7.3	3	0
154	35.5069	22.4257	12.1	3	3.4
155	36.683	24.5937	12.5	3	3.35
156	34.9322	25.4806	21.9	3	7.2
157	27.906	26.6686	16.5	3	4.4
158	26.0154	29.0972	15.1	3	3.8
159	23.5696	28.8794	12.9	3	3.6
160	22.094	28.5118	19.5	3	5.65
161	19.6568	34.8223	19.5	3	4.9
162	19.5422	35.0034	21.2	3	5.5
163	13.1919	39.6304	11.3	3	5.25
164	13.1826	39.5549	13.6	3	5.4
165	13.3016	38.8399	8.8	2	3.6
166	11.1511	39.0181	5.1	3	3.55
167	12.17	39.9955	10.8	2	4.15
168	11.8749	40.4177	8.8	2	2.7
169	9.96297	41.9333	17.9	3	4.4
170	9.80431	42.4522	11.4	3	3.7
171	7.9447	42.9013	15.2	2	5.55
172	1.76338	47.9134	7.8	3	4.25
173	2.31305	48.0301	11.5	7	4.55
174	13.6319	48.683	11.9	3	3.8
175	13.5545	48.8436	12.2	3	4
176	13.7539	48.91	10.1	3	5.45
177	13.5918	48.9615	11.8	3	4.95
178	13.0607	46.1287	7.6	2	4.5
179	13.9335	46.4896	15	2	6.15
180	18.5005	47.4452	12.5	7	2.95
181	21.7174	46.088	15	3	4.65
182	19.9362	44.655	14.2	3	4.5
183	19.2251	43.2407	17.5	7	4.4
184	19.399	42.6472	19.1	7	4.1
185	20.9379	41.8831	10.1	3	3.75
186	19.7002	37.9838	11.2	3	4
187	26.5222	35.7016	24.5	7	5.05
188	29.1748	32.6298	17.6	3	4.3
189	29.932	32.5359	16.3	3	4
190	41.0706	2.31824	13.4	3	3.4
191	47.0842	0.630378	15	3	3.65
192	48.5691	1.10077	21	3	4.45
193	58.3119	2.21018	17.5	5	4.9
194	61.9079	2.75125	13.5	3	5.1
195	12.0635	28.0659	23.5	12	5.3
196	48.4272	8.24224	18	5	4.7
197	47.7133	8.41439	6	5	3.5
198	47.5454	10.1641	19.5	5	5.5
199	48.3629	10.3994	21	5	5.3
200	44.4943	5.8084	18.8	9	3.15
201	44.0095	6.07825	15.9	9	3.7
202	43.6642	6.22629	13.8	9	2.7
203	70.1822	1.32038	22.2	6	5.5
204	67.5342	3.38237	18.2	7	3.7
205	64.5613	3.36175	9.8	5	4
206	64.8578	2.41156	11	5	3.7
207	62.7061	4.28754	7.9	7	3.6
208	65.8915	6.47683	22.3	7	4.7
209	63.691	7.23641	6.6	3	3.95
210	62.9759	8.48253	27.3	10	6.2
211	62.4219	8.17951	20.8	10	3.45
212	62.3462	6.17538	23.9	10	5.7
213	60.6811	5.95033	6.8	3	3.65
214	61.5835	8.67727	6.4	3	2.8
215	58.5047	8.53953	19.8	3	6.25
216	56.5222	5.34333	9	3	3.35
217	57.0282	6.90185	6	3	3.4
218	53.5174	5.42545	14.9	5	4.25
219	53.8471	5.0484	12.5	5	4.3
220	53.72	4.57365	16.3	5	4.75
221	52.8413	4.48563	9.6	5	3.5
222	53.78	2.41396	5.9	5	2.5
223	54.0459	0.736784	5.4	5	3.15
224	51.5205	6.52422	14.5	3	3.8
225	52.0312	7.66005	13.3	11	3.25
226	52.2325	8.4741	8	3	3.3
227	53.0192	8.97151	11.8	3	3.1
228	48.1911	6.72171	12.7	5	4.6
229	49.4895	11.8557	6.3	5	4.15
230	49.5897	11.4299	15.4	5	4.7
231	50.1698	11.1096	10	5	1.9
232	51.5537	14.3548	12	7	2.95
233	52.6263	14.2134	7.3	5	4.7
234	52.3569	13.4041	16	5	4.25
235	51.5396	13.0568	4.9	5	3.55
236	52.4935	12.8941	14.6	5	3.3
237	53.4016	12.3197	14.2	5	4.2
238	53.4414	13.0046	16.1	5	4.1
239	54.2697	13.6613	12	5	3.85
240	55.8904	12.9968	21	6	4.7
241	56.0789	14.3923	10.8	6	3.15
242	59.8785	13.2792	18.1	7	3.3
243	61.4733	14.9132	18.4	7	3.45
244	59.416	16.0304	19.8	7	4.2
245	59.1515	18.2898	4.8	3	3.55
246	60.75	18.519	7.5	3	3.85
247	60.4802	18.4511	10.5	3	0
248	61.9859	17.4922	19.5	7	4.15
249	60.3349	20.5287	16.5	7	3.2
250	59.8893	20.1484	5.8	3	3.1
251	59.6963	22.0788	4.8	3	2.4
252	60.8984	21.8045	5.1	3	4.1
253	58.6511	22.567	4.9	3	3.6
254	58.2819	22.5669	19.1	10	3.15
255	57.6423	23.6532	15	10	2.9
256	55.2014	21.9406	9.8	3	4.3
257	57.9053	20.3268	18.3	7	5.1
258	57.3839	18.0216	11.7	7	2.9
259	54.5916	19.5684	19.8	7	4.55
260	52.6683	19.6972	6.6	3	2.9
261	51.1244	18.3791	5.7	3	3.45
262	52.2487	17.5515	21.4	7	4.45
263	54.2595	16.55	5.8	1	2.8
264	50.7531	15.1859	5.7	5	2.6
265	45.7464	15.4181	25.8	7	5.95
266	46.4834	16.6198	16.1	7	3.65
267	45.9213	16.9129	4.5	3	2.75
268	43.043	20.4506	16	3	5.65
269	44.1414	20.4649	8.8	7	4.1
270	48.4541	18.5763	17.8	7	4.7
271	50.1244	20.2235	4.3	3	3.3
272	50.5012	21.5487	13.5	10	3.65
273	48.7327	22.4307	5.1	3	3.65
274	46.5051	21.6723	8.1	7	2.075
275	48.43	23.4794	19	7	4.7
276	53.3629	22.8673	16.1	7	3.65
277	52.1157	24.1363	12.5	7	3.25
278	52.2389	24.3275	11.8	7	3.15
279	51.3719	25.2353	15.2	7	3.55
280	47.0604	24.124	5.6	3	4.15
281	48.3206	26.6834	13.2	10	3.2
282	54.8325	25.5054	9.8	3	3.85
283	55.1441	26.7519	7.3	3	2.85
284	53.4938	30.1642	15.3	10	3.6
285	50.7146	29.8299	15	7	4.35
286	49.3978	29.1964	7.5	3	4.45
287	49.398	29.0939	15.3	7	4.25
288	47.9995	31.2489	26.5	7	6.35
289	46.5328	29.7651	17.2	7	4.5
290	45.1645	28.6456	15.2	7	4.2
291	44.8721	25.7797	22.1	7	4.95
292	43.1782	25.0165	20	7	4.5
293	42.4761	26.6887	14.6	7	4.3
294	42.544	26.6337	4.8	3	4.1
295	41.212	27.665	13	10	2
296	43.3374	28.5529	7.1	3	3.8
297	43.7103	29.1822	24.8	10	5.65
298	45.3082	28.8943	5.5	3	3.1
299	45.2895	31.5908	6.8	3	2.9
300	45.9081	33.4791	7.6	3	3.085
301	47.6691	34.725	17.8	3	3.9
302	48.819	36.0519	8.1	3	3.6
303	51.0971	33.0242	13.7	7	3.685
304	51.5155	33.8029	5.5	3	2.65
305	51.0397	34.6152	6	3	3.2
306	50.8668	35.4705	5.4	3	2.8
307	51.9083	36.1016	6.2	3	3.25
308	52.5972	35.2519	5.9	3	3.7
309	53.7139	33.7732	18.5	7	4.75
310	54.3129	31.9235	8.3	3	4.2
311	55.676	32.7765	18.4	7	4.6
312	55.3399	35.1508	12.4	7	3.1
313	53.9758	35.5457	8.5	10	2.85
314	53.6013	38.2575	25.9	10	4.9
315	58.0665	37.7651	11.4	3	3.5
316	57.1079	40.286	5.6	3	3.55
317	56.1143	42.1196	5.7	3	3.3
318	52.476	43.5131	18.1	7	4.45
319	51.7169	42.0576	17	7	3.95
320	51.3962	38.3785	19.5	7	4.45
321	51.0073	38.5289	5.7	3	3.65
322	48.2259	38.0953	15	7	4.6
323	49.9148	40.9615	6.1	3	4.25
324	51.8952	44.4128	16	7	3.55
325	53.7056	46.4719	19.9	7	4.7
326	52.2548	47.7656	12.5	8	4.2
327	51.2019	47.1453	7.6	3	4.35
328	49.6867	46.272	13.6	7	2.75
329	49.1443	45.1438	6.2	3	4.95
330	48.7963	44.4277	7	3	4.35
331	46.9353	44.0218	15.8	7	3.8
332	45.1502	43.937	6.8	3	4.3
333	44.8698	42.5996	9.3	7	2.55
334	43.1662	41.6665	6.4	3	4.25
335	43.714	40.0339	4.8	3	3.35
336	46.1474	40.3875	12.6	7	3.2
337	48.6142	41.7071	16	10	3.3
338	48.6755	41.7045	15.4	10	3.05
339	48.4782	40.663	19.8	7	4.45
340	43.9307	39.2445	6.9	3	4.1
341	44.5878	38.2721	18.5	7	4.3
342	46.8056	36.1276	6.3	1	2.85
343	43.4506	35.8418	6.1	3	4.15
344	43.5316	37.3565	20.7	7	5.425
345	41.6887	41.0893	16.5	10	4
346	40.8196	40.8747	17	10	3.05
347	39.3809	39.8991	16.2	10	3
348	39.5928	38.0457	6	3	3.95
349	39.3515	37.9173	29.8	10	4.8
350	38.5809	38.5908	7	3	3.3
351	39.6988	36.8738	8	3	6.1
352	40.3972	35.7414	16.2	10	4.3
353	38.1969	32.0469	25	3	5.7
354	38.3807	27.1564	11	3	3.75
355	34.7352	32.1213	20	3	4.65
356	33.1777	36.171	12	3	3.4
357	27.3308	37.4966	6.7	3	4.1
358	26.5777	41.9657	12.5	3	4.3
359	23.8265	43.3064	28.9	7	6.15
360	25.2787	46.9566	12.1	7	3.4
361	26.6958	49.9429	20.7	3	5.06
362	29.5499	49.0877	6	11	3.25
363	30.0494	46.6046	7.5	3	3.7
364	29.2223	43.8289	7.7	3	3.3
365	30.4073	40.4813	17.2	3	5.9
366	35.1999	37.3363	12.9	3	3.435
367	34.4343	39.3	15.5	3	4.1
368	34.0887	40.6854	16.1	3	5.2
369	37.0683	40.3628	24	7	5.1
370	36.8681	43.3733	16.1	3	4.295
371	38.6315	42.2847	5.8	3	3.3
372	38.5881	44.777	20	7	4.6
373	38.9807	45.3911	17	7	3
374	38.716	45.9441	7.4	3	4.35
375	42.8597	45.1923	21	7	5.2
376	41.008	47.6442	16	7	3.7
377	41.7631	49.1187	15.1	3	5.35
378	42.6616	48.376	17.2	7	4.15
379	44.0442	48.1232	6.7	3	4.45
380	44.5932	46.7532	7	3	3.95
381	45.4198	46.7245	5.9	3	3.85
382	45.6635	48.0716	11.8	7	3.9
383	45.2316	49.8913	14.6	7	3.7
384	45.4011	49.8779	14.1	7	3.95
385	35.5036	45.2277	17	3	5.3
386	35.0802	44.6321	10.1	3	4.3
387	54.7815	49.0158	7.3	3	4.8
388	55.7943	48.2565	14.4	7	3.8
389	55.6965	49.1693	5.7	5	3.45
390	58.8907	49.0992	15	7	4.45
391	71.0904	49.9113	16.7	7	3.75
392	68.3149	48.2881	5.9	3	3.6
393	68.9344	47.0292	16.8	7	4.1
394	68.5073	45.6044	14.4	7	3.6
395	67.2055	46.7925	21.1	7	4.7
396	63.1163	46.6967	9.5	3	4.75
397	61.3696	47.8607	21.4	7	4.15
398	59.4163	47.3398	14	7	3.1
399	59.8998	45.73	16	7	3.65
400	60.8374	44.4939	6.4	3	4.35
401	61.4627	43.7191	21.4	7	4.6
402	61.7778	44.5428	5.6	5	2.15
403	56.3414	46.3085	14.7	7	3.1
404	58.4797	42.6609	16.8	7	3.4
405	60.1554	39.8833	5.6	3	3.2
406	59.9088	39.3602	11.3	10	1.45
407	60.7721	37.7352	11.8	10	3.2
408	61.6801	37.073	17.3	7	3.9
409	62.2671	37.5413	16.5	7	3.4
410	60.9614	35.1664	15.9	7	3.7
411	57.5558	35.6405	16.8	7	3.75
412	61.0305	35.661	4.9	3	3.8
413	62.5756	35.7368	18.1	7	4.2
414	65.2793	36.2666	14.3	7	2.65
415	64.1633	38.8976	10.2	3	4.4
416	63.57	40.7162	18.5	10	5.75
417	62.1862	41.3955	5.5	3	4.1
418	62.9167	41.6309	12.4	10	3.75
419	65.6591	44.0795	10.5	5	4.8
420	67.8288	40.1199	13.4	6	4.385
421	70.4842	42.3618	13.7	7	3.45
422	69.4382	44.701	5.5	3	3.75
423	73.6016	42.867	16.4	7	3.85
424	73.3209	40.8282	15.3	7	4.5
425	71.5798	40.6239	12	7	2.9
426	71.1096	37.7143	21.3	7	4.6
427	66.6779	36.9926	17.5	7	4.2
428	67.6231	34.9264	6	5	3.1
429	69.4948	35.0515	21.3	5	5.4
430	69.58	35.7612	14.8	5	4.6
431	64.7966	34.3864	10.3	10	0.6
432	63.7133	33.8197	14	10	4.15
433	63.0731	33.5225	6.5	3	4.1
434	57.5736	29.8893	13.2	3	5.2
435	57.7586	28.4469	15.6	7	3.9
436	58.4327	28.0762	5.4	3	3.75
437	57.5127	26.989	15.2	10	3.805
438	60.7641	27.7554	14.1	7	2.45
439	59.4541	30.0584	14.3	7	3.45
440	61.8975	30.7364	13.5	7	4.15
441	61.6594	31.4973	5.3	3	4.4
442	64.0204	29.4876	12	7	3.65
443	64.5008	31.9294	9	7	0.6
444	65.6238	30.5249	16	7	3.5
445	68.9105	32.0739	12.5	12	2.7
446	71.3145	33.9192	17	12	4
447	70.9124	36.7758	18.4	12	4.8
448	72.8575	37.3438	11.8	6	4.25
449	73.7491	36.6756	21.2	12	5.1
450	75.7677	33.6348	17.3	12	4.15
451	75.5582	32.1927	22	12	4.9
452	74.9218	29.7509	13.2	12	3.7
453	72.1046	31.3668	17.4	12	3.55
454	69.9432	30.9363	26.1	12	6.1
455	72.6698	27.8154	22.6	12	5.6
456	71.0127	26.9846	5	3	2.775
457	69.8103	24.9086	10.9	3	4.95
458	68.6562	24.5468	23.2	7	5.8
459	66.18	25.9971	13.2	5	3.55
460	67.4558	25.2141	5.5	3	3.55
461	65.4948	24.9827	15	7	3.55
462	65.956	23.6785	14.5	7	3.75
463	65.5851	27.6533	9.2	10	3.15
464	62.9861	26.7618	21.3	7	6.1
465	62.302	23.8656	13.7	7	3.935
466	61.5833	24.9057	5.7	3	3.4
467	60.2631	25.7517	9.5	3	4.45
468	61.8783	22.1333	9.3	10	0.95
469	62.7678	21.3965	5.4	7	0.95
470	63.4781	21.8637	10.2	5	2.25
471	63.5533	21.9325	13.5	5	4.3
472	63.4564	16.7008	5.8	3	3.8
473	65.0008	16.4142	12.5	7	3.15
474	64.104	13.3382	22.1	7	4.7
475	64.416	11.7123	11.2	7	1.8
476	66.5424	12.7538	6.2	3	4.15
477	66.9515	15.2423	13.7	7	6.2
478	67.6059	16.8576	6	3	4.05
479	64.4883	18.4223	17.5	7	3.65
480	67.1075	19.2589	12.7	7	3.5
481	65.6355	20.6079	7.1	3	3.2
482	65.5162	21.2104	4.6	3	4.45
483	68.2133	22.287	7.5	10	2.55
484	72.2402	22.2574	10.5	10	3.4
485	73.0693	20.1986	19.2	7	5.6
486	71.1172	19.7757	9	3	4.5
487	70.5642	18.9503	10.8	7	3.3
488	69.5084	17.4539	15	7	3.2
489	72.2958	17.1811	21.8	7	5.3
490	70.9424	16.0568	20.8	7	4.65
491	67.976	9.98936	13.7	7	3.7
492	65.6215	9.3126	6.3	3	3.6
493	68.9717	5.41703	5.5	3	3.2
494	69.2944	6.65309	14	7	3.65
495	71.2675	7.2296	11.5	3	3.6
496	68.6221	9.52937	6.6	3	3.9
497	71.5794	12.057	21.5	7	6.5
498	73.6313	7.58162	23.1	12	5.8
499	75.2353	8.00592	18.3	12	4.35
500	77.0312	11.3419	21.7	12	5.2
501	75.2454	12.187	10.5	3	3.8
502	76.5093	12.6367	9.3	12	2.25
503	78.019	11.799	9	12	2.95
504	78.4874	13.6366	9.5	12	2.8
505	77.9301	13.3366	12.7	12	3.4
506	78.435	13.82	5.4	3	3.75
507	78.5336	16.5171	21	12	5.65
508	74.9543	16.2787	5.9	3	4.35
509	79.1635	9.64838	9	12	2.175
510	80.832	10.4767	11	12	2.7
511	83.0487	11.5856	28.2	12	5.95
512	83.2451	5.60522	8.6	5	3.1
513	83.3718	5.59068	10.2	5	3
514	83.4319	5.62976	11.7	5	3.6
515	83.7545	5.77168	10	5	4.6
516	83.6515	6.10859	8.3	5	3.6
517	85.2389	5.88325	16.5	5	4.6
518	86.1014	7.91375	15.2	12	3.25
519	84.9355	7.46772	15.3	12	1.975
520	80.2738	6.24592	25.7	12	5.15
521	78.8878	5.18238	13.4	12	2.45
522	75.4055	3.9538	19.2	12	4.4
523	76.1994	3.07197	19.2	12	4.2
524	94.3829	10.9834	18.7	12	3.55
525	90.1698	6.61016	7.6	5	2.4
526	91.2499	9.01032	21	12	4.95
527	92.5801	8.26196	18	12	3.95
528	93.6418	6.7411	11.3	5	3.6
529	93.4095	5.71164	11.5	3	3.2
530	97.725	9.39924	15.4	12	4.2
531	96.7451	10.4096	14.5	12	3.7
532	96.2439	15.808	26	12	5.5
533	94.0365	14.0884	11.3	3	4.2
534	92.6204	11.8723	16.4	12	4.75
535	89.1953	9.42792	15.2	12	3.25
536	89.813	9.817	13.2	12	3.1
537	87.9837	10.4559	16.1	12	4.3
538	87.8993	11.9744	19.2	12	4.25
539	86.7617	12.0616	11.7	12	2.7
540	89.336	13.6014	14	3	4.75
541	91.0459	14.1919	6.7	5	5.5
542	91.2981	14.3142	6.3	5	5.4
543	88.0447	16.763	23.2	12	4.25
544	86.6846	16.5864	23.5	12	5.15
545	83.0397	14.7898	18.1	12	4.2
546	81.1523	15.1061	18.5	12	4.55
547	80.3713	18.7113	17	12	5
548	81.6091	18.2841	8	12	2.05
549	83.187	18.463	16.3	12	3.59
550	85.7613	17.8045	13.2	12	2.7
551	85.5052	19.0551	14.8	12	3.6
552	85.1573	21.0127	7.5	6	3.025
553	84.0457	22.404	19.2	12	4.3
554	81.1787	20.1613	20.5	12	4.45
555	77.78	22.5891	17.5	12	4.55
556	75.5312	21.9467	16.3	12	5.05
557	74.3669	27.0806	28.6	12	6.5
558	77.3488	27.3565	17.1	12	4.2
559	80.7732	23.9969	18.5	12	4.2
560	78.8011	28.0988	16.3	12	3.35
561	76.9117	30.2005	12	12	2.95
562	80.0205	31.2419	18.8	12	4.15
563	81.6972	30.6124	23	12	5.7
564	81.6474	33.5064	14.5	12	3.7
565	80.8011	33.8354	17.5	12	3.85
566	78.7564	32.6214	12.8	12	3.1
567	77.8064	36.0012	19	12	4.2025
568	79.0645	35.769	22.8	12	3.715
569	81.0595	37.3789	22.6	12	4.75
570	77.6576	37.8907	11.8	6	3.95
571	75.6991	39.5572	16.3	7	3.7
572	79.2692	39.674	16.7	7	3.65
573	78.9143	41.5948	16	7	3.65
574	75.5358	42.8008	10.5	7	3
575	74.7353	44.8216	8	3	4.95
576	78.0561	43.0569	13.7	7	4.55
577	81.8884	44.3237	7.6	3	4.45
578	82.5991	43.0127	24	7	5.1
579	84.0484	43.1534	5.7	3	3.825
580	81.704	46.1289	17.9	7	5
581	82.0961	47.8003	6.5	3	4.25
582	83.7785	47.962	9	7	2.7
583	86.0242	48.048	17.4	7	3.6
584	81.814	48.0331	12.4	7	3.1
585	77.6657	47.7156	12.5	7	2.7
586	78.8449	47.7787	15.6	7	3.5
587	77.2555	47.4051	6.1	3	3.7
588	74.8657	48.1789	19.8	7	3.75
589	73.5581	46.2642	19.2	7	5.3
590	96.6667	49.086	14	7	3.3
591	98.5987	48.7374	6.4	6	4.75
592	99.1047	48.0289	12	6	2.65
593	99.7072	47.8369	10	6	3.6
594	98.1276	46.0937	9.3	7	2.75
595	96.8544	46.3258	14.7	7	4.075
596	96.0048	44.9702	16.4	7	3.8
597	94.5673	46.9493	9.7	7	2.8
598	93.4271	45.9982	14.2	7	3.55
599	93.4395	49.5923	8.6	7	3.1
600	90.867	45.8385	17.7	7	4.45
601	91.5239	49.2996	17.5	7	4.85
602	87.4642	47.6401	17.2	7	3.5
603	88.9659	45.792	14.8	7	3.9
604	87.9314	43.658	24.3	7	5.6
605	94.1053	43.2164	7.1	7	1.5
606	97.0989	42.6863	20.2	7	4.6
607	97.0868	41.1875	9.2	6	1.3
608	95.1309	40.88	9.9	7	1.7
609	93.4703	41.1215	16.6	7	3.2
610	89.1714	39.4676	24.8	7	4.2
611	86.3779	39.5727	12.3	7	0.95
612	84.5926	36.2309	18.1	12	3.85
613	87.5194	37.9712	22	12	4.5
614	87.9219	35.456	17.7	12	3.1
615	89.4455	35.4724	16	12	3.4
616	91.9097	35.7218	19.9	12	3.7
617	90.6352	37.6205	11.9	12	2.35
618	93.2515	37.8406	17.6	12	3.65
619	97.208	36.4323	17.8	6	3.75
620	97.9918	36.5546	28.3	6	5.7
621	99.5171	36.6709	12.1	5	3.75
622	98.6287	32.6584	20.5	12	4.55
623	97.2526	33.8418	22.1	12	4.55
624	96.8587	30.8808	12.8	12	2.45
625	94.6274	31.7388	15.3	12	3.35
626	92.0523	31.9059	15.5	12	3.2
627	91.9381	33.473	16.8	12	3.5
628	89.878	33.3609	15.9	12	2.1
629	87.2544	32.5911	24	12	5.35
630	88.9004	31.2007	24	12	4.25
631	89.2873	29.2284	12.2	12	2.3
632	86.3851	28.0837	22.8	12	4.5
633	89.7441	26.5918	9.4	6	0
634	90.597	25.7236	18	12	4.25
635	93.6307	26.204	13.8	12	2.45
636	91.7101	29.4641	17.7	12	4.202
637	95.3569	28.3428	30	12	6.5175
638	95.4227	25.8977	9.2	12	0.8
639	98.7605	24.847	24	12	5.65
640	94.0552	24.6957	11	12	2.35
641	93.1679	24.4326	11.3	12	2.85
642	92.9377	22.7637	22.6	12	4.6
643	95.5972	23.2602	16.1	12	4.5
644	96.8107	21.7937	14.3	12	4.1
645	91.9168	21.4633	17	12	3.953
646	91.0474	22.9145	10	12	1.675
647	89.4703	21.325	29	12	6.75
648	87.9232	22.7178	14.1	12	2.8
649	88.26	24.7873	18.5	12	4.3
650	86.0476	24.8283	20.4	12	4.9
651	94.0756	19.1172	14.2	12	4.7
652	95.5019	17.9516	22.5	12	6.302
653	97.6403	18.4363	13.2	12	3.3
654	99.7757	17.038	27.1	12	7
655	99.4458	6.60484	14.1	3	3.8
656	98.5975	4.93589	11.5	3	3.85
657	98.397	4.93306	12.2	3	4.35
658	98.1386	4.9035	9.3	3	4.15
659	93.2462	3.91309	10.7	5	3.9
660	93.8464	3.92552	14.7	5	4.7
661	91.5732	4.82714	11.5	5	4
662	88.4617	3.99578	13.2	5	5.45
663	86.7215	4.74381	10.7	5	4.2
664	82.0361	3.43962	15.5	5	4.8
665	85.1026	0.842232	16.5	5	5.2
666	90.2127	1.2319	11.4	5	3.85
667	90.0082	1.5793	12.5	5	3.7
668	89.64	1.4609	11.6	5	4.2
669	91.7009	1.6749	6.6	5	3.15
670	94.2769	0.566191	6.5	11	3.1
671	94.3458	0.4871	7.5	7	2.6
672	95.6596	0.2146	11.8	5	3.65
673	96.4402	0.807655	14.5	5	4.5
674	97.2424	0.804273	11.9	5	3.5
675	97.4866	1.09087	11.1	5	4.1
